# Supplementary material for: The Challenge of External Generalisability: Insights from the Bicentric Validation of a [68Ga]Ga-PSMA-11 PET Based Radiomics Signature for Primary Prostate Cancer Characterisation Using Histopathology as Reference
Source: Cancers (Basel). 2024 Dec 7;16(23):4103. doi: 10.3390/cancers16234103 (PMC11640655; doi:10.3390/cancers16234103)
Supplement: Supplementary file 1 [file cancers-16-04103-s001.zip]

Archive with 1 entries (1 files):
- cancers-3318305-supplementary.pdf
